# Supplementary material for: Efficacy of Mycophenolate Mofetil in Treating Skin Fibrosis in Systemic Sclerosis: A Systematic Review and Meta-Analysis
Source: J Clin Med. 2025 Jun 12;14(12):4187. doi: 10.3390/jcm14124187 (PMC12194733; doi:10.3390/jcm14124187)
Supplement: Supplementary file 1 [file jcm-14-04187-s001.zip]

Archive with 1 entries (1 files):
- jcm-3680003-supplementary.pdf
